# Supplementary material for: Evaluation of ERBB2 mRNA Expression in HER2-Equivocal (2+) Immunohistochemistry Cases
Source: Cancers (Basel). 2023 Mar 9;15(6):1688. doi: 10.3390/cancers15061688 (PMC10046044; doi:10.3390/cancers15061688)
Supplement: Supplementary file 1 [file cancers-15-01688-s001.zip]

Archive with 1 entries (1 files):
- cancers-2211728-supplementary.pdf
